# Supplementary material for: Efficient introgression of allelic variants by embryo-mediated editing of the bovine genome
Source: Sci Rep. 2015 Jul 9;5:11735. doi: 10.1038/srep11735 (PMC4496724; doi:10.1038/srep11735)
Supplement: Supplementary table S1 [file srep11735-s1.xls]

## Sheet: Sheet1
Table S1	Frequency and alignment of edited alleles with random and precise sequence modifications
A	Sample	Editor	Template	DNA/RNA	Time	Allele	Count	Total count	Percentage	Length		Alignment
	Z18	ZFN	-	DNA	8h	A	138579	146425	0.946416	72		C	C	T	G	T	G	G	C	G	C	C	C	A	G	G	C	C	C	T	C	A	T	C	G	T	C	A	C	C	C	A	G	A	C	C	A	T	G
	Z18	ZFN	-	DNA	8h	B	34	146425	0.000232201	72		C	T	T	G	T	G	G	C	G	C	C	C	A	G	G	C	C	C	T	C	A	T	T	G	T	C	A	C	C	C	A	G	A	C	C	A	T	G
	Z18	ZFN	-	DNA	8h		3690	146425	0.0252006	72		C	C	T	G	T	G	G	C	G	C	C	C	A	G	G	C	C	C	T	C	A	T	C	G	T	C	A	C	C	C	T	G	A	C	C	A	T	G
	Z19	ZFN	-	DNA	8h	A	136218	159907	0.851858	72		C	C	T	G	T	G	G	C	G	C	C	C	A	G	G	C	C	C	T	C	A	T	C	G	T	C	A	C	C	C	A	G	A	C	C	A	T	G
	Z19	ZFN	-	DNA	8h	B	42	159907	0.000262653	72		C	T	T	G	T	G	G	C	G	C	C	C	A	G	G	C	C	C	T	C	A	T	T	G	T	C	A	C	C	C	A	G	A	C	C	A	T	G
	Z19	ZFN	-	DNA	8h		19274	159907	0.120533	61		C	C	T	G	T	G	G	C	G	C	C	C	A	G	G	C	C	C	T	C	A	T	C	G	T	C	A	-	-	-	-	-	-	-	-	-	-	-
	Z20	ZFN	-	DNA	8h	A	32604	40746	0.800177	72		C	C	T	G	T	G	G	C	G	C	C	C	A	G	G	C	C	C	T	C	A	T	C	G	T	C	A	C	C	C	A	G	A	C	C	A	T	G
	Z20	ZFN	-	DNA	8h	B	14	40746	0.000343592	72		C	T	T	G	T	G	G	C	G	C	C	C	A	G	G	C	C	C	T	C	A	T	T	G	T	C	A	C	C	C	A	G	A	C	C	A	T	G
	Z20	ZFN	-	DNA	8h		642	40746	0.0157561	72		C	C	T	G	T	G	G	C	G	C	C	C	A	G	G	C	C	C	T	C	A	T	C	G	T	C	A	C	C	C	A	T	A	C	C	A	T	G
	Z20	ZFN	-	DNA	8h		627	40746	0.015388	72		C	C	T	G	T	G	G	C	G	C	C	C	A	G	G	C	C	C	T	C	A	T	C	G	T	A	A	C	C	C	A	G	A	C	C	A	T	G
	Z20	ZFN	-	DNA	8h		422	40746	0.0103568	72		C	C	T	G	T	G	G	C	G	C	C	C	A	G	G	C	C	C	T	C	A	T	C	G	T	C	A	C	C	C	A	G	A	C	C	A	T	G
	Z20	ZFN	-	DNA	8h		376	40746	0.0092279	72		C	C	T	G	T	G	G	C	G	C	C	C	A	G	G	C	C	C	T	C	A	T	A	G	T	C	A	C	C	C	A	G	A	C	C	A	T	G
	Z20	ZFN	-	DNA	8h		340	40746	0.00834438	72		C	C	T	G	T	G	G	C	G	C	C	C	A	G	G	C	C	C	T	C	A	T	C	G	T	C	A	C	C	C	A	G	A	C	C	A	T	G
	Z20	ZFN	-	DNA	8h		338	40746	0.00829529	72		C	C	T	G	T	G	G	C	G	C	C	C	A	G	G	C	C	C	T	C	A	T	C	G	T	C	A	C	C	C	A	G	A	C	C	A	T	T
	Z20	ZFN	-	DNA	8h		328	40746	0.00804987	72		C	C	T	G	T	G	G	C	G	C	C	C	A	G	G	C	C	C	T	C	A	T	C	G	T	C	A	C	C	C	A	G	A	C	C	A	T	G
	Z20	ZFN	-	DNA	8h		286	40746	0.00701909	72		C	C	T	G	T	G	G	C	G	C	C	C	A	G	G	C	C	C	T	A	A	T	C	G	T	C	A	C	C	C	A	G	A	C	C	A	T	G
	Z20	ZFN	-	DNA	8h		285	40746	0.00699455	72		C	C	T	G	T	G	G	C	G	C	C	C	A	G	G	C	C	C	T	C	A	T	C	G	T	C	A	C	C	C	A	G	A	C	C	A	T	G
	Z20	ZFN	-	DNA	8h		283	40746	0.00694547	72		C	C	T	G	T	G	G	C	G	C	C	C	A	G	G	C	C	C	T	C	A	T	C	G	T	C	A	C	C	C	A	G	A	C	A	A	T	G
	Z20	ZFN	-	DNA	8h		238	40746	0.00584106	72		C	C	T	G	T	G	G	C	G	C	C	C	A	G	G	C	C	C	T	C	A	T	C	G	T	C	A	C	C	C	A	G	A	C	C	A	T	G
	Z20	ZFN	-	DNA	8h		228	40746	0.00559564	72		C	C	T	G	T	G	G	C	G	C	C	C	A	G	G	C	C	C	T	C	A	T	C	G	T	C	A	C	C	C	A	G	A	C	C	A	T	G
	Z20	ZFN	-	DNA	8h		212	40746	0.00520296	72		C	C	T	G	T	G	G	C	G	C	C	C	A	G	G	C	C	C	T	C	A	T	C	G	T	C	A	C	C	A	A	G	A	C	C	A	T	G
	Z22	ZFN	-	DNA	18h	A	467	126672	0.00368669	72		C	C	T	G	T	G	G	C	G	C	C	C	A	G	G	C	C	C	T	C	A	T	C	G	T	C	A	C	C	C	A	G	A	C	C	A	T	G
	Z22	ZFN	-	DNA	18h	B	36	126672	0.000284199	72		C	T	T	G	T	G	G	C	G	C	C	C	A	G	G	C	C	C	T	C	A	T	T	G	T	C	A	C	C	C	A	G	A	C	C	A	T	G
	Z22	ZFN	-	DNA	18h		113718	126672	0.897736	63		C	T	T	G	T	G	G	C	G	C	C	C	A	G	G	C	C	C	T	C	A	T	T	G	T	C	A	-	-	-	-	-	-	-	-	-	T	G
	Z22	ZFN	-	DNA	18h		8393	126672	0.0662577	63		C	T	T	G	T	G	G	C	G	C	C	C	A	G	G	C	C	C	A	C	A	T	T	G	T	C	A	-	-	-	-	-	-	-	-	-	T	G
	Z24	ZFN	-	DNA	18h	A	129041	149214	0.864805	72		C	C	T	G	T	G	G	C	G	C	C	C	A	G	G	C	C	C	T	C	A	T	C	G	T	C	A	C	C	C	A	G	A	C	C	A	T	G
	Z24	ZFN	-	DNA	18h	B	820	149214	0.00549546	72		C	T	T	G	T	G	G	C	G	C	C	C	A	G	G	C	C	C	T	C	A	T	T	G	T	C	A	C	C	C	A	G	A	C	C	A	T	G
	Z24	ZFN	-	DNA	18h		2835	149214	0.0189996	72		C	C	T	G	T	G	G	C	G	C	C	C	A	G	G	C	C	C	T	C	A	T	C	G	T	C	A	C	C	C	A	G	A	C	C	A	T	G
	Z24	ZFN	-	DNA	18h		937	149214	0.00627957	72		C	C	T	G	T	G	G	C	G	C	C	C	A	G	G	C	C	C	T	C	A	T	C	G	T	C	A	C	C	C	A	G	A	C	C	A	T	G
	Z14	ZFN	-	RNA	8h	A	354	84919	0.00416868	72		C	C	T	G	T	G	G	C	G	C	C	C	A	G	G	C	C	C	T	C	A	T	C	G	T	C	A	C	C	C	A	G	A	C	C	A	T	G
	Z14	ZFN	-	RNA	8h	B	8	84919	9.42074e-05	72		C	T	T	G	T	G	G	C	G	C	C	C	A	G	G	C	C	C	T	C	A	T	T	G	T	C	A	C	C	C	A	G	A	C	C	A	T	G
	Z14	ZFN	-	RNA	8h		56495	84919	0.665281	48		C	C	T	G	T	G	G	C	G	C	-	-	-	-	-	-	-	-	-	-	-	-	-	-	-	-	-	-	-	-	-	-	-	-	C	A	T	G
	Z14	ZFN	-	RNA	8h		21419	84919	0.252229	64		C	T	T	G	T	G	G	C	G	C	C	C	A	G	G	C	C	C	T	C	A	T	T	G	T	C	-	-	-	-	-	-	-	-	C	A	T	G
	Z14	ZFN	-	RNA	8h		1969	84919	0.0231868	64		C	T	T	G	T	G	G	C	G	C	C	C	A	G	G	C	C	C	T	C	A	T	T	G	T	C	-	-	-	-	-	-	-	-	C	A	T	G
	Z14	ZFN	-	RNA	8h		1635	84919	0.0192536	48		C	C	T	G	T	G	G	C	G	C	-	-	-	-	-	-	-	-	-	-	-	-	-	-	-	-	-	-	-	-	-	-	-	-	C	A	T	G
	Z15	ZFN	-	RNA	8h	A	25967	154661	0.167896	72		C	C	T	G	T	G	G	C	G	C	C	C	A	G	G	C	C	C	T	C	A	T	C	G	T	C	A	C	C	C	A	G	A	C	C	A	T	G
	Z15	ZFN	-	RNA	8h	B	12	154661	7.7589e-05	72		C	T	T	G	T	G	G	C	G	C	C	C	A	G	G	C	C	C	T	C	A	T	T	G	T	C	A	C	C	C	A	G	A	C	C	A	T	G
	Z15	ZFN	-	RNA	8h		123227	154661	0.796755	68		C	C	T	G	T	G	G	C	G	C	C	C	A	G	G	C	C	C	T	C	A	T	C	G	T	C	A	-	-	-	-	G	A	C	C	A	T	G
	Z16	ZFN	-	RNA	8h	A	62887	156110	0.402838	72		C	C	T	G	T	G	G	C	G	C	C	C	A	G	G	C	C	C	T	C	A	T	C	G	T	C	A	C	C	C	A	G	A	C	C	A	T	G
	Z16	ZFN	-	RNA	8h	B	40	156110	0.00025623	72		C	T	T	G	T	G	G	C	G	C	C	C	A	G	G	C	C	C	T	C	A	T	T	G	T	C	A	C	C	C	A	G	A	C	C	A	T	G
	Z16	ZFN	-	RNA	8h		75554	156110	0.483979	68		C	T	T	G	T	G	G	C	G	C	C	C	A	G	G	C	C	C	T	C	A	T	T	G	T	C	A	-	-	-	-	G	A	C	C	A	T	G
	Z16	ZFN	-	RNA	8h		4330	156110	0.0277369	72		C	C	T	G	T	G	G	C	G	C	C	C	A	G	G	C	C	C	T	C	A	T	C	G	T	C	A	C	C	C	A	G	A	C	C	A	T	G
	Z16	ZFN	-	RNA	8h		3817	156110	0.0244507	68		C	T	T	G	T	G	G	C	G	C	C	C	A	G	G	C	C	C	T	C	A	T	T	G	T	C	A	-	-	-	-	G	A	C	C	A	T	G
	Z16	ZFN	-	RNA	8h		1810	156110	0.0115944	72		C	T	T	G	T	G	G	C	G	C	C	C	A	G	G	C	C	C	T	C	A	T	C	G	T	C	A	C	C	C	A	G	A	C	C	A	T	G
	Z16	ZFN	-	RNA	8h		1599	156110	0.0102428	68		C	C	T	G	T	G	G	C	G	C	C	C	A	G	G	C	C	C	T	C	A	T	T	G	T	C	A	-	-	-	-	G	A	C	C	A	T	G
	Z17	ZFN	-	RNA	8h	A	649	203850	0.00318371	72		C	C	T	G	T	G	G	C	G	C	C	C	A	G	G	C	C	C	T	C	A	T	C	G	T	C	A	C	C	C	-	A	G	A	C	C	A	T
	Z17	ZFN	-	RNA	8h	B	46	203850	0.000225656	72		C	T	T	G	T	G	G	C	G	C	C	C	A	G	G	C	C	C	T	C	A	T	T	G	T	C	A	C	C	C	-	A	G	A	C	C	A	T
	Z17	ZFN	-	RNA	8h		196211	203850	0.962526	73		C	C	T	G	T	G	G	C	G	C	C	C	A	G	G	C	C	C	T	C	A	T	C	G	T	C	A	C	C	C	C	A	G	A	C	C	A	T
B	Z1	ZFN	ODN 986	DNA	8h	A	26640	56315	0.473053	72		C	C	T	G	T	G	G	C	G	C	C	C	A	G	G	C	C	C	T	C	A	T	C	G	T	C	A	C	C	C	A	G	A	C	C	A	T	G
	Z1	ZFN	ODN 986	DNA	8h	B	53	56315	0.000941135	72		C	T	T	G	T	G	G	C	G	C	C	C	A	G	G	C	C	C	T	C	A	T	T	G	T	C	A	C	C	C	A	G	A	C	C	A	T	G
	Z1	ZFN	ODN 986	DNA	8h		15809	56315	0.280724	72		C	C	T	G	T	G	G	C	T	C	C	C	A	G	G	C	C	C	T	C	A	T	C	G	T	C	A	C	C	C	A	G	A	C	C	A	T	G
	Z1	ZFN	ODN 986	DNA	8h		7846	56315	0.139323	63		C	T	T	-	-	-	-	-	-	-	-	-	A	G	G	C	C	C	T	C	A	T	T	G	T	C	A	C	C	C	A	G	A	C	C	A	T	G
	Z1	ZFN	ODN 986	DNA	8h		315	56315	0.00559354	72		C	C	T	G	T	G	G	C	G	C	C	C	A	G	G	C	C	C	T	C	A	T	C	G	T	A	A	C	C	C	A	G	A	C	C	A	T	G
	Z2	ZFN	ODN 986	DNA	8h	A	36184	49772	0.726995	72		C	C	T	G	T	G	G	C	G	C	C	C	A	G	G	C	C	C	T	C	A	T	C	G	T	C	A	C	C	C	A	G	A	C	C	A	T	G
	Z2	ZFN	ODN 986	DNA	8h	B	48	49772	0.000964398	72		C	T	T	G	T	G	G	C	G	C	C	C	A	G	G	C	C	C	T	C	A	T	T	G	T	C	A	C	C	C	A	G	A	C	C	A	T	G
	Z2	ZFN	ODN 986	DNA	8h		10974	49772	0.220485	63		C	T	T	-	-	-	-	-	-	-	-	-	A	G	G	C	C	C	T	C	A	T	C	C	T	C	A	C	C	C	A	G	A	C	C	A	T	G
	Z5	ZFN	ODN 986	DNA	8h	A	36962	70994	0.520636	72		C	C	T	G	T	G	G	C	G	C	C	C	-	-	-	-	-	-	-	-	-	-	-	-	A	G	G	C	C	C	T	C	A	T	C	G	T	C
	Z5	ZFN	ODN 986	DNA	8h	B	14772	70994	0.208074	72		C	T	T	G	T	G	G	C	G	C	C	C	-	-	-	-	-	-	-	-	-	-	-	-	A	G	G	C	C	C	T	C	A	T	T	G	T	C
	Z5	ZFN	ODN 986	DNA	8h		8474	70994	0.119362	84		C	C	T	G	T	G	G	C	G	C	C	C	T	G	G	C	C	C	T	C	A	C	T	T	A	G	G	C	C	C	T	C	A	T	T	G	T	C
	Z5	ZFN	ODN 986	DNA	8h		2204	70994	0.0310449	72		C	T	T	G	T	G	G	C	G	C	C	C	-	-	-	-	-	-	-	-	-	-	-	-	A	G	G	C	C	C	T	C	A	T	T	G	T	C
	Z5	ZFN	ODN 986	DNA	8h		1849	70994	0.0260445	72		C	C	T	G	T	G	G	C	G	C	C	C	-	-	-	-	-	-	-	-	-	-	-	-	A	G	G	C	C	C	T	C	A	T	C	G	T	C
	Z5	ZFN	ODN 986	DNA	8h		813	70994	0.0114517	72		C	C	T	G	T	G	G	C	G	C	C	C	-	-	-	-	-	-	-	-	-	-	-	-	A	G	G	C	C	C	T	C	A	T	T	G	T	C
	Z5	ZFN	ODN 986	DNA	8h		724	70994	0.010198	63		C	T	T	-	-	-	-	-	-	-	-	-	-	-	-	-	-	-	-	-	-	-	-	-	A	G	G	C	C	C	T	C	A	T	T	G	T	C
	Z5	ZFN	ODN 986	DNA	8h		697	70994	0.00981773	72		C	T	T	G	T	G	G	C	G	C	C	C	-	-	-	-	-	-	-	-	-	-	-	-	A	G	G	C	C	C	T	C	A	T	C	G	T	C
	Z5	ZFN	ODN 986	DNA	8h		550	70994	0.00774713	84		C	C	T	G	T	G	G	C	G	C	C	C	T	G	G	C	C	C	T	C	A	C	T	T	A	G	G	C	C	C	T	C	A	T	T	G	T	C
	Z5	ZFN	ODN 986	DNA	8h		386	70994	0.00543708	72		C	C	T	G	T	G	G	C	G	C	C	C	-	-	-	-	-	-	-	-	-	-	-	-	A	G	G	C	C	C	T	C	A	T	T	G	T	C
	Z6	ZFN	ODN 986	DNA	8h	A	247	42121	0.00586406	72		C	C	T	G	T	G	G	C	G	C	C	C	A	G	G	C	C	C	T	C	A	T	C	G	T	C	A	C	C	C	A	G	A	C	C	A	T	G
	Z6	ZFN	ODN 986	DNA	8h	B	14455	42121	0.343178	72		C	T	T	G	T	G	G	C	G	C	C	C	A	G	G	C	C	C	T	C	A	T	T	G	T	C	A	C	C	C	A	G	A	C	C	A	T	G
	Z6	ZFN	ODN 986	DNA	8h		25679	42121	0.609648	63		C	T	T	-	-	-	-	-	-	-	-	-	A	G	G	C	C	C	T	C	A	T	T	G	T	C	A	C	C	C	A	G	A	C	C	A	T	G
	Z3	ZFN	ODN 986	DNA	18h	A	59239	86132	0.68777	72		C	C	T	G	T	G	G	C	G	C	C	C	A	G	G	C	C	C	T	C	A	T	C	G	T	C	A	C	C	C	A	G	A	C	C	A	T	G
	Z3	ZFN	ODN 986	DNA	18h	B	56	86132	0.000650165	72		C	T	T	G	T	G	G	C	G	C	C	C	A	G	G	C	C	C	T	C	A	T	T	G	T	C	A	C	C	C	A	G	A	C	C	A	T	G
	Z3	ZFN	ODN 986	DNA	18h		16813	86132	0.1952	63		C	T	T	-	-	-	-	-	-	-	-	-	A	G	G	C	C	C	T	C	A	T	C	G	T	C	A	C	C	C	A	G	A	C	C	A	T	G
	Z3	ZFN	ODN 986	DNA	18h		3710	86132	0.0430734	72		C	C	T	G	T	G	G	C	G	C	C	C	A	G	G	C	C	C	T	C	A	T	C	G	T	C	A	C	C	C	A	G	A	C	C	A	T	G
	Z3	ZFN	ODN 986	DNA	18h		3545	86132	0.0411578	63		C	T	T	-	-	-	-	-	-	-	-	-	A	G	G	C	C	C	T	C	A	T	C	G	T	C	A	C	C	C	A	G	A	C	C	A	T	G
	Z4	ZFN	ODN 986	DNA	18h	A	47851	86419	0.553709	72		C	C	T	G	T	G	G	C	G	C	C	C	-	-	-	-	-	-	-	-	-	-	-	-	A	G	G	C	C	C	T	C	A	T	C	G	T	C
	Z4	ZFN	ODN 986	DNA	18h	B	13553	86419	0.156829	72		C	T	T	G	T	G	G	C	G	C	C	C	-	-	-	-	-	-	-	-	-	-	-	-	A	G	G	C	C	C	T	C	A	T	T	G	T	C
	Z4	ZFN	ODN 986	DNA	18h		10039	86419	0.116167	72		C	T	T	G	T	G	G	C	G	C	C	C	-	-	-	-	-	-	-	-	-	-	-	-	A	G	G	C	C	C	T	C	A	T	C	G	T	C
	Z4	ZFN	ODN 986	DNA	18h		5006	86419	0.0579271	84		C	T	T	G	T	G	G	C	G	C	C	C	T	G	G	C	C	C	T	C	A	C	T	T	A	G	G	C	C	C	T	C	A	T	T	G	T	C
	Z4	ZFN	ODN 986	DNA	18h		3194	86419	0.0369595	72		C	C	T	G	T	G	G	C	G	C	C	C	-	-	-	-	-	-	-	-	-	-	-	-	A	G	G	C	C	C	T	C	A	T	C	G	T	C
	Z4	ZFN	ODN 986	DNA	18h		1510	86419	0.017473	72		C	T	T	G	T	G	G	C	G	C	C	C	-	-	-	-	-	-	-	-	-	-	-	-	A	G	G	C	C	C	T	C	A	T	C	G	T	C
	Z4	ZFN	ODN 986	DNA	18h		1044	86419	0.0120807	72		C	T	T	G	T	G	G	C	G	C	C	C	-	-	-	-	-	-	-	-	-	-	-	-	A	G	G	C	C	C	T	C	A	T	T	G	T	C
	Z4	ZFN	ODN 986	DNA	18h		602	86419	0.00696606	72		C	C	T	G	T	G	G	C	G	C	C	C	-	-	-	-	-	-	-	-	-	-	-	-	A	G	G	C	C	C	T	C	A	T	T	G	T	C
	Z4	ZFN	ODN 986	DNA	18h		490	86419	0.00567005	84		C	T	T	G	T	G	G	C	G	C	C	C	T	G	G	C	C	C	T	C	A	C	T	T	A	G	G	C	C	C	T	C	A	T	T	G	T	C
	Z4	ZFN	ODN 986	DNA	18h		104	86419	0.00120344	63		C	T	T	-	-	-	-	-	-	-	-	-	-	-	-	-	-	-	-	-	-	-	-	-	A	G	G	C	C	C	T	C	A	T	T	G	T	C
	Z7	ZFN	ODN 986	DNA	18h	A	63756	78211	0.815179	72		C	C	T	G	T	G	G	C	G	C	C	C	A	G	G	C	C	C	T	C	A	T	C	G	T	C	A	C	C	C	A	G	A	C	C	A	T	G
	Z7	ZFN	ODN 986	DNA	18h	B	7059	78211	0.0902558	72		C	T	T	G	T	G	G	C	G	C	C	C	A	G	G	C	C	C	T	C	A	T	T	G	T	C	A	C	C	C	A	G	A	C	C	A	T	G
	Z7	ZFN	ODN 986	DNA	18h		1323	78211	0.0169158	72		C	C	T	G	T	G	G	C	G	C	C	C	A	G	G	C	C	C	T	C	A	T	C	G	T	C	A	C	C	C	A	G	A	C	C	A	T	G
	Z7	ZFN	ODN 986	DNA	18h		898	78211	0.0114818	72		C	T	T	G	T	G	G	C	G	C	C	C	A	G	G	C	C	C	T	C	A	T	T	G	T	C	A	C	C	C	A	G	A	C	C	A	T	G
	Z7	ZFN	ODN 986	DNA	18h		473	78211	0.00604774	72		C	C	T	G	T	G	G	C	G	C	C	C	A	G	G	C	C	C	T	C	A	T	T	G	T	C	A	C	C	C	A	G	A	C	C	A	T	G
	Z7	ZFN	ODN 986	DNA	18h		86	78211	0.00109959	63		C	T	T	-	-	-	-	-	-	-	-	-	A	G	G	C	C	C	T	C	A	T	C	G	T	C	A	C	C	C	A	G	A	C	C	A	T	G
	Z8	ZFN	ODN 986	DNA	18h	A	16705	22238	0.751192	72		C	C	T	G	T	G	G	C	G	C	C	C	A	G	G	C	C	C	T	C	A	T	C	G	T	C	A	C	C	C	A	G	A	C	C	A	T	G
	Z8	ZFN	ODN 986	DNA	18h	B	27	22238	0.00121414	72		C	T	T	G	T	G	G	C	G	C	C	C	A	G	G	C	C	C	T	C	A	T	T	G	T	C	A	C	C	C	A	G	A	C	C	A	T	G
	Z8	ZFN	ODN 986	DNA	18h		3076	22238	0.138322	63		C	C	T	-	-	-	-	-	-	-	-	-	A	G	G	C	C	C	T	C	A	T	C	G	T	C	A	C	C	C	A	G	A	C	C	A	T	G
	Z8	ZFN	ODN 986	DNA	18h		498	22238	0.0223941	63		C	C	T	-	-	-	-	-	-	-	-	-	A	G	G	C	C	C	T	C	A	T	C	G	T	C	A	C	C	C	A	G	A	C	C	A	T	G
	Z8	ZFN	ODN 986	DNA	18h		420	22238	0.0188866	72		C	C	T	G	T	G	G	C	G	C	C	C	A	G	G	C	C	C	T	C	A	T	C	G	T	C	A	C	C	C	A	G	A	C	C	A	T	G
	Z25	ZFN	ODN 986	RNA	8h	A	146584	160600	0.912727	72		C	C	T	G	T	G	G	C	G	C	C	C	A	G	G	C	C	C	T	C	A	T	C	G	T	C	A	C	C	C	A	G	A	C	C	A	T	G
	Z25	ZFN	ODN 986	RNA	8h	B	58	160600	0.000361146	72		C	T	T	G	T	G	G	C	G	C	C	C	A	G	G	C	C	C	T	C	A	T	T	G	T	C	A	C	C	C	A	G	A	C	C	A	T	G
	Z25	ZFN	ODN 986	RNA	8h		78	160600	0.000485679	63		C	T	T	-	-	-	-	-	-	-	-	-	A	G	G	C	C	C	T	C	A	T	C	G	T	C	A	C	C	C	A	G	A	C	C	A	T	G
	Z26	ZFN	ODN 986	RNA	8h	A	69787	79196	0.881193	72		C	C	T	G	T	G	G	C	G	C	C	C	A	G	G	C	C	C	T	C	A	T	C	G	T	C	A	C	C	C	A	G	A	C	C	A	T	G
	Z26	ZFN	ODN 986	RNA	8h	B	15	79196	0.000189404	72		C	T	T	G	T	G	G	C	G	C	C	C	A	G	G	C	C	C	T	C	A	T	T	G	T	C	A	C	C	C	A	G	A	C	C	A	T	G
	Z26	ZFN	ODN 986	RNA	8h		2345	79196	0.0296101	72		C	C	T	G	T	G	G	C	G	C	C	C	A	G	G	C	C	C	T	C	A	T	C	G	T	C	A	C	C	C	A	G	A	C	C	A	T	G
	Z26	ZFN	ODN 986	RNA	8h		47	79196	0.000593464	63		C	T	T	-	-	-	-	-	-	-	-	-	A	G	G	C	C	C	T	C	A	T	C	G	T	C	A	C	C	C	A	G	A	C	C	A	T	G
	Z21	ZFN	ODN 986	RNA	18h	A	176	29605	0.00594494	72		C	C	T	G	T	G	G	C	G	C	C	C	A	G	G	C	C	C	T	C	-	A	T	C	G	T	C	A	C	C	C	A	G	A	C	C	A	T
	Z21	ZFN	ODN 986	RNA	18h	B	9012	29605	0.304408	72		C	T	T	G	T	G	G	C	G	C	C	C	A	G	G	C	C	C	T	C	-	A	T	T	G	T	C	A	C	C	C	A	G	A	C	C	A	T
	Z21	ZFN	ODN 986	RNA	18h		18647	29605	0.62986	68		C	T	T	G	T	G	G	C	G	C	C	C	A	G	G	C	C	C	T	C	-	G	G	T	-	-	-	-	C	C	C	T	A	A	C	C	A	T
	Z21	ZFN	ODN 986	RNA	18h		674	29605	0.0227664	68		C	T	T	G	T	G	G	C	G	C	C	C	A	G	G	C	C	T	C	C	T	A	T	T	G	T	C	C	T	C	C	A	-	-	-	-	-	T
	Z21	ZFN	ODN 986	RNA	18h		10	29605	0.000337781	63		C	T	T	G	T	G	G	C	G	C	C	C	A	G	G	C	C	C	T	C	-	A	T	T	G	T	C	A	-	-	-	-	-	-	-	-	-	T
	Z21	ZFN	ODN 986	RNA	18h		1	29605	3.37781e-05	63		C	C	T	-	-	-	-	-	-	-	-	-	A	G	G	C	C	C	T	C	-	A	T	T	G	T	C	A	C	C	C	A	G	A	C	C	A	T
	Z23	ZFN	ODN 986	RNA	18h	A	151918	170964	0.888596	72		C	C	T	G	T	G	G	C	G	C	C	C	A	G	G	C	C	C	T	C	A	T	C	G	T	C	A	C	C	C	A	G	A	C	C	A	T	G
	Z23	ZFN	ODN 986	RNA	18h	B	161	170964	0.000941719	72		C	T	T	G	T	G	G	C	G	C	C	C	A	G	G	C	C	C	T	C	A	T	T	G	T	C	A	C	C	C	A	G	A	C	C	A	T	G
	Z23	ZFN	ODN 986	RNA	18h		1033	170964	0.00604221	72		C	C	T	G	T	G	G	C	G	C	C	C	A	G	G	C	C	C	T	C	A	T	C	G	T	C	A	C	C	C	A	G	A	C	C	A	T	G
	Z23	ZFN	ODN 986	RNA	18h		150	170964	0.000877378	63		C	T	T	-	-	-	-	-	-	-	-	-	A	G	G	C	C	C	T	C	A	T	C	G	T	C	A	C	C	C	A	G	A	C	C	A	T	G
C	T1	TALEN	ODN 986	DNA	18h	A	419	203280	0.0020612	72		C	C	T	G	T	G	G	C	G	C	C	C	A	G	G	C	C	C	T	C	A	T	C	G	T	C	A	C	C	C	A	G	A	C	C	A	T	G
	T1	TALEN	ODN 986	DNA	18h	B	63	203280	0.000309917	72		C	T	T	G	T	G	G	C	G	C	C	C	A	G	G	C	C	C	T	C	A	T	T	G	T	C	A	C	C	C	A	G	A	C	C	A	T	G
	T1	TALEN	ODN 986	DNA	18h		180493	203280	0.887903	63		C	T	T	-	-	-	-	-	-	-	-	-	A	G	G	C	C	C	T	C	A	T	C	G	T	C	A	C	C	C	A	G	A	C	C	A	T	G
	T1	TALEN	ODN 986	DNA	18h		1085	203280	0.00533747	63		C	T	T	-	-	-	-	-	-	-	-	-	A	G	G	C	C	C	T	C	A	T	C	G	T	C	A	C	C	C	A	T	A	C	C	A	T	G
	T2	TALEN	ODN 986	DNA	18h	A	351	10976	0.0319789	72		C	C	T	G	T	G	G	C	G	C	C	C	A	G	G	C	C	C	T	C	A	T	C	G	T	C	A	C	C	C	A	G	A	C	C	A	T	G
	T2	TALEN	ODN 986	DNA	18h	B	37	10976	0.00337099	72		C	T	T	G	T	G	G	C	G	C	C	C	A	G	G	C	C	C	T	C	A	T	T	G	T	C	A	C	C	C	A	G	A	C	C	A	T	G
	T2	TALEN	ODN 986	DNA	18h		9670	10976	0.881013	63		C	T	T	-	-	-	-	-	-	-	-	-	A	G	G	C	C	C	T	C	A	T	C	G	T	C	A	C	C	C	A	G	A	C	C	A	T	G
	T3	TALEN	ODN 986	DNA	18h	A	59229	148289	0.399416	72		C	C	T	G	T	G	G	C	G	C	C	C	A	G	G	C	C	C	T	C	A	T	C	G	T	C	A	C	C	C	A	G	A	C	C	A	T	G
	T3	TALEN	ODN 986	DNA	18h	B	18555	148289	0.125127	72		C	T	T	G	T	G	G	C	G	C	C	C	A	G	G	C	C	C	T	C	A	T	T	G	T	C	A	C	C	C	A	G	A	C	C	A	T	G
	T3	TALEN	ODN 986	DNA	18h		20222	148289	0.136369	63		C	T	T	-	-	-	-	-	-	-	-	-	A	G	G	C	C	C	T	C	A	T	C	G	T	C	A	C	C	C	A	G	A	C	C	A	T	G
	T3	TALEN	ODN 986	DNA	18h		14678	148289	0.0989824	72		C	C	T	G	T	G	G	C	G	C	C	C	A	G	G	C	C	C	T	C	A	T	C	G	T	C	A	C	C	C	A	G	A	C	C	A	T	G
	T3	TALEN	ODN 986	DNA	18h		7207	148289	0.048601	63		C	T	T	-	-	-	-	-	-	-	-	-	A	G	G	C	C	C	T	C	A	T	C	G	T	C	A	C	C	C	A	G	A	C	C	A	T	G
	T3	TALEN	ODN 986	DNA	18h		5110	148289	0.0344597	72		C	T	T	G	T	G	G	C	G	C	C	C	A	G	G	C	C	C	T	C	A	T	T	G	T	C	A	C	C	C	A	G	A	C	C	A	T	G
	T3	TALEN	ODN 986	DNA	18h		3237	148289	0.021829	72		C	C	T	G	T	G	G	C	G	C	C	C	A	G	G	C	C	C	T	C	A	T	T	G	T	C	A	C	C	C	A	G	A	C	C	A	T	G
	T3	TALEN	ODN 986	DNA	18h		2767	148289	0.0186595	72		C	T	T	G	T	G	G	C	G	C	C	C	A	G	G	C	C	C	T	C	A	T	C	G	T	C	A	C	C	C	A	G	A	C	C	A	T	G
	T3	TALEN	ODN 986	DNA	18h		1481	148289	0.00998725	72		C	T	T	G	T	G	G	C	G	C	C	C	A	G	G	C	C	C	T	C	A	T	C	G	T	C	A	C	C	C	A	G	A	C	C	A	T	G
	T3	TALEN	ODN 986	DNA	18h		1324	148289	0.00892851	72		C	C	T	G	T	G	G	C	G	C	C	C	A	G	G	C	C	C	T	C	A	T	T	G	T	C	A	C	C	C	A	G	A	C	C	A	T	G
	T4	TALEN	ODN 986	DNA	18h	A	35945	43826	0.820175	72		C	C	T	G	T	G	G	C	G	C	C	C	A	G	G	C	C	C	T	C	A	T	C	G	T	C	A	C	C	C	A	G	A	C	C	A	T	G
	T4	TALEN	ODN 986	DNA	18h	B	40	43826	0.0009127	72		C	T	T	G	T	G	G	C	G	C	C	C	A	G	G	C	C	C	T	C	A	T	T	G	T	C	A	C	C	C	A	G	A	C	C	A	T	G
	T4	TALEN	ODN 986	DNA	18h		839	43826	0.0191439	72		C	C	T	G	T	G	G	C	G	C	C	C	A	G	G	C	C	C	C	C	A	T	C	G	T	C	A	C	C	C	A	G	A	C	C	A	T	G
	T4	TALEN	ODN 986	DNA	18h		610	43826	0.0139187	63		C	C	T	-	-	-	-	-	-	-	-	-	A	G	G	C	C	C	T	C	A	T	T	G	T	C	A	C	C	C	A	G	A	C	C	A	T	G
	T4	TALEN	ODN 986	DNA	18h		293	43826	0.00668553	72		C	C	T	G	T	G	G	C	G	C	C	C	A	G	G	C	C	C	T	C	A	T	C	G	T	A	A	C	C	C	A	G	A	C	C	A	T	G
	T4	TALEN	ODN 986	DNA	18h		272	43826	0.00620636	63		C	T	T	-	-	-	-	-	-	-	-	-	A	G	G	C	C	C	T	C	A	T	C	C	T	C	A	C	C	C	A	G	A	C	C	A	T	G
	T5	TALEN	ODN 986	DNA	18h	A	790	178297	0.00443081	72		C	C	T	G	T	G	G	C	G	C	C	C	A	G	G	C	C	C	T	C	A	T	C	G	T	C	A	C	C	C	A	G	A	C	C	A	T	G
	T5	TALEN	ODN 986	DNA	18h	B	135	178297	0.000757164	72		C	T	T	G	T	G	G	C	G	C	C	C	A	G	G	C	C	C	T	C	A	T	T	G	T	C	A	C	C	C	A	G	A	C	C	A	T	G
	T5	TALEN	ODN 986	DNA	18h		65235	178297	0.365878	63		C	T	T	-	-	-	-	-	-	-	-	-	A	G	G	C	C	C	T	C	A	T	C	G	T	C	A	C	C	C	A	G	A	C	C	A	T	G
	T5	TALEN	ODN 986	DNA	18h		57424	178297	0.322069	63		C	T	T	-	-	-	-	-	-	-	-	-	A	G	G	C	C	C	T	C	A	T	T	G	T	C	A	C	C	C	A	G	A	C	C	A	T	G
	T5	TALEN	ODN 986	DNA	18h		20459	178297	0.114747	63		C	T	T	-	-	-	-	-	-	-	-	-	A	G	G	C	C	C	T	C	A	T	C	G	T	C	A	C	C	C	A	G	A	C	C	A	T	G
	T5	TALEN	ODN 986	DNA	18h		17322	178297	0.0971525	63		C	T	T	-	-	-	-	-	-	-	-	-	A	G	G	C	C	C	T	C	A	T	T	G	T	C	A	C	C	C	A	G	A	C	C	A	T	G
	T6	TALEN	ODN 986	DNA	18h	A	275	111171	0.00247367	72		C	C	T	G	T	G	G	C	G	C	C	C	A	G	G	C	C	C	T	C	A	T	C	G	T	C	A	C	C	C	A	G	A	C	C	A	T	G
	T6	TALEN	ODN 986	DNA	18h	B	11319	111171	0.101816	72		C	T	T	G	T	G	G	C	G	C	C	C	A	G	G	C	C	C	T	C	A	T	T	G	T	C	A	C	C	C	A	G	A	C	C	A	T	G
	T6	TALEN	ODN 986	DNA	18h		64078	111171	0.576391	63		C	T	T	-	-	-	-	-	-	-	-	-	A	G	G	C	C	C	T	C	A	T	T	G	T	C	A	C	C	C	A	G	A	C	C	A	T	G
	T6	TALEN	ODN 986	DNA	18h		27313	111171	0.245685	63		C	T	T	-	-	-	-	-	-	-	-	-	A	G	G	C	C	C	T	C	A	T	T	G	T	C	A	C	C	C	A	G	A	C	C	A	T	G
	T7	TALEN	ODN 986	DNA	18h	A	1099	5520	0.199094	72		C	C	T	G	T	G	G	C	G	C	C	C	A	G	G	C	C	C	T	C	A	T	C	G	T	C	A	C	C	C	A	G	A	C	C	A	T	G
	T7	TALEN	ODN 986	DNA	18h	B	2347	5520	0.425181	72		C	T	T	G	T	G	G	C	G	C	C	C	A	G	G	C	C	C	T	C	A	T	T	G	T	C	A	C	C	C	A	G	A	C	C	A	T	G
	T7	TALEN	ODN 986	DNA	18h		212	5520	0.0384058	63		C	T	T	-	-	-	-	-	-	-	-	-	A	G	G	C	C	C	T	C	A	T	T	G	T	C	A	C	C	C	A	G	A	C	C	A	T	G
	T7	TALEN	ODN 986	DNA	18h		166	5520	0.0300725	63		C	C	T	-	-	-	-	-	-	-	-	-	A	A	G	C	C	C	T	C	A	T	T	G	T	C	A	C	C	C	A	G	A	C	C	A	T	G
	T7	TALEN	ODN 986	DNA	18h		88	5520	0.015942	72		C	T	T	G	T	G	G	C	G	C	C	C	A	G	G	C	C	C	T	C	A	T	T	G	T	C	A	C	C	C	A	G	A	C	C	A	T	G
	T7	TALEN	ODN 986	DNA	18h		67	5520	0.0121377	72		C	C	T	G	T	G	G	C	G	C	C	C	A	G	G	C	C	C	T	C	A	T	C	G	T	C	A	C	C	C	A	G	A	C	C	A	T	G
	T7	TALEN	ODN 986	DNA	18h		28	5520	0.00507246	72		C	C	T	G	T	G	G	C	G	C	C	C	A	G	G	C	C	C	T	C	A	T	T	G	T	C	A	C	C	C	A	G	A	C	C	A	T	G
	T8	TALEN	ODN 986	DNA	18h	A	82774	145084	0.570525	72		C	C	T	G	T	G	G	C	G	C	C	C	A	G	G	C	C	C	T	C	A	T	C	G	T	C	A	C	C	C	A	G	A	C	C	A	T	G
	T8	TALEN	ODN 986	DNA	18h	B	23617	145084	0.162782	72		C	T	T	G	T	G	G	C	G	C	C	C	A	G	G	C	C	C	T	C	A	T	T	G	T	C	A	C	C	C	A	G	A	C	C	A	T	G
	T8	TALEN	ODN 986	DNA	18h		15526	145084	0.107014	63		C	T	T	-	-	-	-	-	-	-	-	-	A	G	G	C	C	C	T	C	A	T	T	G	T	C	A	C	C	C	A	G	A	C	C	A	T	G
	T8	TALEN	ODN 986	DNA	18h		2010	145084	0.013854	72		C	T	T	G	T	G	G	C	G	C	C	C	A	G	G	C	C	C	T	C	A	T	T	G	T	C	A	C	C	C	A	G	A	C	C	A	T	G
	T8	TALEN	ODN 986	DNA	18h		1612	145084	0.0111108	72		C	C	T	G	T	G	G	C	G	C	C	C	A	G	G	C	C	C	T	C	A	T	C	G	T	C	A	C	C	C	A	G	A	C	C	A	T	G
	T8	TALEN	ODN 986	DNA	18h		871	145084	0.00600342	72		C	C	T	G	T	G	G	C	G	C	C	C	A	G	G	C	C	C	C	C	A	T	C	G	T	C	A	C	C	C	A	G	A	C	C	A	T	G
	T8	TALEN	ODN 986	DNA	18h		823	145084	0.00567258	72		C	C	T	G	T	G	G	C	G	C	C	C	A	G	G	C	C	C	T	C	A	T	T	G	T	C	A	C	C	C	A	G	A	C	C	A	T	G
	T8	TALEN	ODN 986	DNA	18h		813	145084	0.00560365	72		C	C	T	G	T	G	G	C	G	C	C	C	A	G	G	C	C	C	T	C	A	T	C	G	T	C	A	C	C	C	A	G	A	C	C	A	T	G
	T9	TALEN	ODN 986	DNA	18h	A	36953	216754	0.170484	72		C	C	T	G	T	G	G	C	G	C	C	C	A	G	G	C	C	C	T	C	A	T	C	G	T	C	A	C	C	C	A	G	A	C	C	A	T	G
	T9	TALEN	ODN 986	DNA	18h	B	110623	216754	0.510362	72		C	T	T	G	T	G	G	C	G	C	C	C	A	G	G	C	C	C	T	C	A	T	T	G	T	C	A	C	C	C	A	G	A	C	C	A	T	G
	T9	TALEN	ODN 986	DNA	18h		26300	216754	0.121336	63		C	T	T	-	-	-	-	-	-	-	-	-	A	G	G	C	C	C	T	C	A	T	T	G	T	C	A	C	C	C	A	G	A	C	C	A	T	G
	T9	TALEN	ODN 986	DNA	18h		13966	216754	0.0644325	70		C	T	T	-	-	G	G	C	G	C	C	C	A	G	G	C	C	C	T	C	A	T	T	G	T	C	A	C	C	C	A	G	A	C	C	A	T	G
	T9	TALEN	ODN 986	DNA	18h		3457	216754	0.015949	70		C	T	T	-	-	G	G	C	G	C	C	C	A	G	G	C	C	C	T	C	A	T	T	G	T	C	A	C	C	C	A	G	A	C	C	A	T	G
	T9	TALEN	ODN 986	DNA	18h		2554	216754	0.0117829	72		C	C	T	G	T	G	G	C	G	C	C	C	A	G	G	C	C	C	T	C	A	T	C	G	T	C	A	C	C	C	A	G	A	C	C	A	T	G
	T9	TALEN	ODN 986	DNA	18h		1575	216754	0.0072663	72		C	T	T	G	T	G	G	C	G	C	C	C	A	G	G	C	C	C	T	C	A	T	T	G	T	C	A	C	C	C	A	G	A	C	C	A	T	G
	T9	TALEN	ODN 986	DNA	18h		1217	216754	0.00561466	72		C	C	T	G	T	G	G	C	G	C	C	C	A	G	G	C	C	C	T	C	A	T	T	G	T	C	A	C	C	C	A	G	A	C	C	A	T	G
	T10	TALEN	ODN 986	DNA	18h	A	185675	248492	0.747207	72		C	C	T	G	T	G	G	C	G	C	C	C	A	G	G	C	C	C	T	C	A	T	C	G	T	C	A	C	C	C	A	G	A	C	C	A	T	G
	T10	TALEN	ODN 986	DNA	18h	B	79	248492	0.000317918	72		C	T	T	G	T	G	G	C	G	C	C	C	A	G	G	C	C	C	T	C	A	T	T	G	T	C	A	C	C	C	A	G	A	C	C	A	T	G
	T10	TALEN	ODN 986	DNA	18h		32275	248492	0.129883	63		C	T	T	-	-	-	-	-	-	-	-	-	A	G	G	C	C	C	T	C	A	T	T	A	T	C	A	C	C	C	A	G	A	C	C	A	T	G
	T11	TALEN	ODN 986	DNA	18h	A	6883	120139	0.057292	72		C	C	T	G	T	G	G	C	G	C	C	C	A	G	G	C	C	C	T	C	A	T	C	G	T	C	A	C	C	C	A	G	A	C	C	A	T	G
	T11	TALEN	ODN 986	DNA	18h	B	5822	120139	0.0484605	72		C	T	T	G	T	G	G	C	G	C	C	C	A	G	G	C	C	C	T	C	A	T	T	G	T	C	A	C	C	C	A	G	A	C	C	A	T	G
	T11	TALEN	ODN 986	DNA	18h		56946	120139	0.474001	63		C	T	T	-	-	-	-	-	-	-	-	-	A	G	G	C	C	C	T	C	A	T	T	G	T	C	A	C	C	C	A	G	A	C	C	A	T	G
	T11	TALEN	ODN 986	DNA	18h		18068	120139	0.150392	63		C	T	T	-	-	-	-	-	-	-	-	-	A	G	G	C	C	C	T	C	A	T	C	G	T	C	A	C	C	C	A	G	A	C	C	A	T	G
	T11	TALEN	ODN 986	DNA	18h		16133	120139	0.134286	64		C	C	T	G	T	G	G	C	-	-	-	-	-	-	-	-	C	C	T	C	A	T	C	G	T	C	A	C	C	C	A	G	A	C	C	A	T	G
	T11	TALEN	ODN 986	DNA	18h		729	120139	0.00606797	72		C	T	T	G	T	G	G	C	G	C	C	C	A	G	G	C	C	C	T	C	A	T	T	G	T	C	A	C	C	C	A	G	A	C	C	A	T	G
	T12	TALEN	ODN 986	DNA	18h	A	187	88138	0.00212167	72		C	C	T	G	T	G	G	C	G	C	C	C	A	G	G	C	C	C	T	C	A	T	C	G	T	C	A	C	C	C	A	G	A	C	C	A	T	G
	T12	TALEN	ODN 986	DNA	18h	B	119	88138	0.00135016	72		C	T	T	G	T	G	G	C	G	C	C	C	A	G	G	C	C	C	T	C	A	T	T	G	T	C	A	C	C	C	A	G	A	C	C	A	T	G
	T12	TALEN	ODN 986	DNA	18h		36993	88138	0.419717	63		C	T	T	-	-	-	-	-	-	-	-	-	A	G	G	C	C	C	T	C	A	T	T	G	T	C	A	C	C	C	A	G	A	C	C	A	T	G
	T12	TALEN	ODN 986	DNA	18h		26705	88138	0.302991	63		C	T	T	-	-	-	-	-	-	-	-	-	A	G	G	C	C	C	T	C	A	T	T	G	T	C	A	C	C	C	A	G	A	C	C	A	T	G
	T12	TALEN	ODN 986	DNA	18h		17437	88138	0.197837	68		C	T	T	-	-	-	-	C	G	C	C	C	A	G	G	C	C	C	T	C	A	T	T	G	T	C	A	C	C	C	A	G	A	C	C	A	T	G
	T13	TALEN	ODN 986	DNA	18h	A	101925	179048	0.569261	72		C	C	T	G	T	G	G	C	G	C	C	C	A	G	G	C	C	C	T	C	A	T	C	G	T	C	A	C	C	C	A	G	A	C	C	A	T	G
	T13	TALEN	ODN 986	DNA	18h	B	79	179048	0.000441222	72		C	T	T	G	T	G	G	C	G	C	C	C	A	G	G	C	C	C	T	C	A	T	T	G	T	C	A	C	C	C	A	G	A	C	C	A	T	G
	T13	TALEN	ODN 986	DNA	18h		62634	179048	0.349817	63		C	C	T	-	-	-	-	-	-	-	-	-	A	G	G	C	C	C	T	C	A	T	T	G	T	C	A	C	C	C	A	G	A	C	C	A	T	G
	T14	TALEN	ODN 986	DNA	18h	A	115	63426	0.00181314	72		C	C	T	G	T	G	G	C	G	C	C	C	A	G	G	C	C	C	T	C	A	T	C	G	T	C	A	C	C	C	A	G	A	C	C	A	T	G
	T14	TALEN	ODN 986	DNA	18h	B	38	63426	0.000599123	72		C	T	T	G	T	G	G	C	G	C	C	C	A	G	G	C	C	C	T	C	A	T	T	G	T	C	A	C	C	C	A	G	A	C	C	A	T	G
	T14	TALEN	ODN 986	DNA	18h		52960	63426	0.834989	63		C	T	T	-	-	-	-	-	-	-	-	-	A	G	G	C	C	C	T	C	A	T	C	C	T	C	A	C	C	C	A	G	A	C	C	A	T	G
	T14	TALEN	ODN 986	DNA	18h		585	63426	0.00922335	63		C	T	T	-	-	-	-	-	-	-	-	-	A	G	G	C	C	C	T	C	A	T	C	C	T	C	A	C	C	C	A	G	A	C	C	A	T	G
	T14	TALEN	ODN 986	DNA	18h		486	63426	0.00766247	63		C	T	T	-	-	-	-	-	-	-	-	-	A	G	G	C	C	C	T	C	A	T	C	C	T	C	A	C	C	C	A	G	A	C	C	A	T	G
	T14	TALEN	ODN 986	DNA	18h		452	63426	0.00712642	63		C	T	T	-	-	-	-	-	-	-	-	-	A	G	G	C	C	C	T	C	A	T	C	C	T	C	A	C	C	C	A	G	A	C	C	A	T	G
	T14	TALEN	ODN 986	DNA	18h		429	63426	0.00676379	63		C	T	T	-	-	-	-	-	-	-	-	-	A	G	G	C	C	C	T	C	A	T	C	C	T	C	A	C	C	C	A	G	A	C	C	A	T	G
	T14	TALEN	ODN 986	DNA	18h		414	63426	0.00652729	63		C	T	T	-	-	-	-	-	-	-	-	-	A	G	G	C	C	C	T	C	A	T	C	C	T	C	A	C	C	C	A	G	A	C	C	A	T	G
	T14	TALEN	ODN 986	DNA	18h		400	63426	0.00630656	63		C	T	T	-	-	-	-	-	-	-	-	-	A	G	G	C	C	C	T	C	A	T	C	C	T	C	A	C	C	C	A	T	A	C	C	A	T	G
	T15	TALEN	ODN 986	DNA	18h	A	31291	145874	0.214507	72		C	C	T	G	T	G	G	C	G	C	C	C	A	G	G	C	C	C	T	C	A	T	C	G	T	C	A	C	C	C	A	G	A	C	C	A	T	G
	T15	TALEN	ODN 986	DNA	18h	B	62047	145874	0.425347	72		C	T	T	G	T	G	G	C	G	C	C	C	A	G	G	C	C	C	T	C	A	T	T	G	T	C	A	C	C	C	A	G	A	C	C	A	T	G
	T15	TALEN	ODN 986	DNA	18h		15553	145874	0.106619	63		C	T	T	-	-	-	-	-	-	-	-	-	A	G	G	C	C	C	T	C	A	T	C	G	T	C	A	C	C	C	A	G	A	C	C	A	T	G
	T15	TALEN	ODN 986	DNA	18h		10791	145874	0.0739748	63		C	T	T	-	-	-	-	-	-	-	-	-	A	G	G	C	C	C	T	C	A	T	T	G	T	C	A	C	C	C	A	G	A	C	C	A	T	G
	T15	TALEN	ODN 986	DNA	18h		2505	145874	0.0171724	72		C	T	T	G	T	G	G	C	G	C	C	C	A	G	G	C	C	C	T	C	A	T	T	G	T	C	A	C	C	C	A	G	A	C	C	A	T	G
	T15	TALEN	ODN 986	DNA	18h		2067	145874	0.0141698	72		C	C	T	G	T	G	G	C	G	C	C	C	A	G	G	C	C	C	T	C	A	T	C	G	T	C	A	C	C	C	A	G	A	C	C	A	T	G
	T15	TALEN	ODN 986	DNA	18h		1227	145874	0.00841137	63		C	T	T	-	-	-	-	-	-	-	-	-	A	G	G	C	C	C	T	C	A	T	C	G	T	C	A	C	C	C	A	G	A	C	C	A	T	G
	T15	TALEN	ODN 986	DNA	18h		984	145874	0.00674555	72		C	C	T	G	T	G	G	C	G	C	C	C	A	G	G	C	C	C	T	C	A	T	T	G	T	C	A	C	C	C	A	G	A	C	C	A	T	G
	T15	TALEN	ODN 986	DNA	18h		878	145874	0.00601889	72		C	T	T	G	T	G	G	C	G	C	C	C	A	G	G	C	C	C	T	C	A	T	C	G	T	C	A	C	C	C	A	G	A	C	C	A	T	G
	T16	TALEN	ODN 986	RNA	18h	A	104	109316	0.00095137	72		C	C	T	G	T	G	G	C	G	C	C	C	A	G	G	C	C	C	T	C	A	T	C	G	T	C	A	C	C	C	A	G	A	C	C	A	T	G
	T16	TALEN	ODN 986	RNA	18h	B	35	109316	0.000320173	72		C	T	T	G	T	G	G	C	G	C	C	C	A	G	G	C	C	C	T	C	A	T	T	G	T	C	A	C	C	C	A	G	A	C	C	A	T	G
	T16	TALEN	ODN 986	RNA	18h		63141	109316	0.577601	63		C	T	T	-	-	-	-	-	-	-	-	-	A	G	G	C	C	C	T	C	A	T	T	G	T	C	A	C	C	C	A	G	A	C	C	A	T	G
	T16	TALEN	ODN 986	RNA	18h		37391	109316	0.342045	63		C	T	T	-	-	-	-	-	-	-	-	-	A	G	G	C	C	C	T	C	A	T	C	G	T	C	A	C	C	C	A	G	A	C	C	A	T	G
	T17	TALEN	ODN 986	RNA	18h	A	22951	33089	0.693614	72		C	C	T	G	T	G	G	C	G	C	C	C	A	G	G	C	C	C	T	C	A	T	C	G	T	C	A	C	C	C	A	G	A	C	C	A	T	G
	T17	TALEN	ODN 986	RNA	18h	B	4633	33089	0.140016	72		C	T	T	G	T	G	G	C	G	C	C	C	A	G	G	C	C	C	T	C	A	T	T	G	T	C	A	C	C	C	A	G	A	C	C	A	T	G
	T17	TALEN	ODN 986	RNA	18h		1167	33089	0.0352685	72		C	C	T	G	T	G	G	C	G	C	C	C	A	G	G	C	C	C	T	C	A	T	C	G	T	C	A	C	C	C	A	G	A	C	C	A	T	G
	T17	TALEN	ODN 986	RNA	18h		945	33089	0.0285593	72		C	T	T	G	T	G	G	C	G	C	C	C	A	G	G	C	C	C	T	C	A	T	T	G	T	C	A	C	C	C	A	G	A	C	C	A	T	G
	T17	TALEN	ODN 986	RNA	18h		476	33089	0.0143854	63		C	T	T	-	-	-	-	-	-	-	-	-	A	G	G	C	C	C	T	C	A	T	C	C	T	C	A	C	C	C	A	G	A	C	C	A	T	G
	T17	TALEN	ODN 986	RNA	18h		431	33089	0.0130255	72		C	T	T	G	T	G	G	C	G	C	C	C	A	G	G	C	C	C	T	C	A	T	C	G	T	C	A	C	C	C	A	G	A	C	C	A	T	G
	T17	TALEN	ODN 986	RNA	18h		401	33089	0.0121188	72		C	C	T	G	T	G	G	C	G	C	C	C	A	G	G	C	C	C	T	C	A	T	T	G	T	C	A	C	C	C	A	G	A	C	C	A	T	G
	T18	TALEN	ODN 986	RNA	18h	A	11170	20077	0.556358	72		C	C	T	G	T	G	G	C	G	C	C	C	A	G	G	C	C	C	T	C	A	T	C	G	T	C	A	C	C	C	-	A	G	A	C	C	A	T
	T18	TALEN	ODN 986	RNA	18h	B	14	20077	0.000697315	72		C	T	T	G	T	G	G	C	G	C	C	C	A	G	G	C	C	C	T	C	A	T	T	G	T	C	A	C	C	C	-	A	G	A	C	C	A	T
	T18	TALEN	ODN 986	RNA	18h		3659	20077	0.182248	63		C	T	T	-	-	-	-	-	-	-	-	-	A	G	G	C	C	C	T	C	A	T	C	C	T	C	A	C	C	C	-	A	G	A	C	C	A	T
	T18	TALEN	ODN 986	RNA	18h		1310	20077	0.0652488	73		C	C	T	G	T	G	G	C	G	C	C	C	A	G	G	C	C	C	T	C	A	T	C	G	T	C	A	C	C	C	C	A	G	A	C	C	A	T
	T18	TALEN	ODN 986	RNA	18h		958	20077	0.0477163	63		C	T	T	-	-	-	-	-	-	-	-	-	A	G	G	C	C	C	T	C	A	T	C	C	T	C	A	C	C	C	-	A	G	A	C	C	A	T
	T18	TALEN	ODN 986	RNA	18h		915	20077	0.0455745	63		C	T	T	-	-	-	-	-	-	-	-	-	A	G	G	C	C	C	T	C	A	T	C	C	T	C	A	C	C	C	-	A	T	A	C	C	A	T
	T18	TALEN	ODN 986	RNA	18h		393	20077	0.0195746	72		C	C	T	G	T	G	G	C	G	C	C	C	A	G	G	C	C	C	T	C	A	T	C	C	T	C	A	C	C	C	-	A	G	A	C	C	A	T
	T18	TALEN	ODN 986	RNA	18h		315	20077	0.0156896	63		C	T	T	-	-	-	-	-	-	-	-	-	A	G	G	C	C	C	T	C	A	T	C	G	T	C	A	C	C	C	-	A	G	A	C	C	A	T
	T19	TALEN	ODN 986	RNA	18h	A	37154	75459	0.492373	72		C	C	T	G	T	G	G	C	G	C	C	C	A	G	G	C	C	C	T	C	A	T	C	G	T	C	A	C	C	C	A	G	A	C	C	A	T	G
	T19	TALEN	ODN 986	RNA	18h	B	6374	75459	0.0844697	72		C	T	T	G	T	G	G	C	G	C	C	C	A	G	G	C	C	C	T	C	A	T	T	G	T	C	A	C	C	C	A	G	A	C	C	A	T	G
	T19	TALEN	ODN 986	RNA	18h		8480	75459	0.112379	63		C	T	T	-	-	-	-	-	-	-	-	-	A	G	G	C	C	C	T	C	A	T	C	C	T	C	A	C	C	C	A	G	A	C	C	A	T	G
	T19	TALEN	ODN 986	RNA	18h		7853	75459	0.10407	72		C	T	T	G	T	G	G	C	G	C	C	C	A	G	G	C	C	C	T	C	A	T	T	G	T	C	A	C	C	C	A	G	A	C	C	A	T	G
	T19	TALEN	ODN 986	RNA	18h		7809	75459	0.103487	72		C	C	T	G	T	G	G	C	G	C	C	C	A	G	G	C	C	C	T	C	A	T	C	G	T	C	A	C	C	C	A	G	A	C	C	A	T	G
	T19	TALEN	ODN 986	RNA	18h		2005	75459	0.0265707	63		C	T	T	-	-	-	-	-	-	-	-	-	A	G	G	C	C	C	T	C	A	T	C	C	T	C	A	C	C	C	A	G	A	C	C	A	T	G
	T19	TALEN	ODN 986	RNA	18h		1360	75459	0.018023	72		C	T	T	G	T	G	G	C	G	C	C	C	A	G	G	C	C	C	T	C	A	T	C	G	T	C	A	C	C	C	A	G	A	C	C	A	T	G
	T19	TALEN	ODN 986	RNA	18h		698	75459	0.00925006	72		C	C	T	G	T	G	G	C	G	C	C	C	A	G	G	C	C	C	T	C	A	T	T	G	T	C	A	C	C	C	A	G	A	C	C	A	T	G
	T19	TALEN	ODN 986	RNA	18h		621	75459	0.00822963	72		C	C	T	G	T	G	G	C	G	C	C	C	A	G	G	C	C	C	T	C	A	T	C	C	T	C	A	C	C	C	A	G	A	C	C	A	T	G
	T19	TALEN	ODN 986	RNA	18h		602	75459	0.00797784	72		C	C	T	G	T	G	G	C	G	C	C	C	A	G	G	C	C	C	T	C	A	T	T	G	T	C	A	C	C	C	A	G	A	C	C	A	T	G
	T19	TALEN	ODN 986	RNA	18h		462	75459	0.00612253	63		C	T	T	-	-	-	-	-	-	-	-	-	A	G	G	C	C	C	T	C	A	T	C	G	T	C	A	C	C	C	A	G	A	C	C	A	T	G
	a Highlighted alleles depict successfully edited alleles carrying indels (A) and the ODN-986-specified 9 bp deletion (B).
	b Frequencies for the wild type alleles A and B and alleles with intended edits were all included while for the inclusion of alleles with unintended mutations is limited to alleles with an occurrence frequency of 1% and above.
	c Red Ts and Cs indicate sequence variations compared to the wild type allele A at the three polymorphic sites within the target region and green characters newly introduced mutations.
[truncated: 46 more columns]
